# Supplementary material for: Study of Metakaolinite Geopolymeric Mortar with Plastic Waste Replacing the Sand: Effects on the Mechanical Properties, Microstructure, and Efflorescence
Source: Materials (Basel). 2022 Dec 2;15(23):8626. doi: 10.3390/ma15238626 (PMC9737107; doi:10.3390/ma15238626)
Supplement: Supplementary file 1 [file materials-15-08626-s001.zip]

Archive with 1 entries (1 files):
- materials-1962948-supplementary.pdf
